# Supplementary material for: Genetic confounds of transgenerational epigenetic inheritance in mice
Source: Epigenetics. 2024 Feb 18;19(1):2318519. doi: 10.1080/15592294.2024.2318519 (PMC10878023; doi:10.1080/15592294.2024.2318519)
Supplement: Supplementary_File_1.xlsx [file KEPI_A_2318519_SM6836.xlsx]

## Sheet: Sheet1
MXI1
SIN3A
MBD2
H2AZ
TET1
SPI1
PPARG
SMARCA5
KDM2B
RAG2
UTF1
KDM4C
SUZ12
CTCF
GATA4
YY1
SIRT1
CREB1
C17orf96
KMT2B
EGR2
MAX
SIX4
DPY30
MYC
POLR2A
POU5F1
INSM1
FEZF2
CLOCK
REPIN1
RORC
NR3C1
IKZF1
KANSL3
KAT8
EP300
ZFP57
NRF1
GATA1
HEY1
KDM1A
MTA2
EZH2
RUNX1
TBX3
NIPBL
MCRS1
MYOD1
TCF12
STAT3
GTF2B
TCF7L1
HCFC1
FOXA2
TAF3
ASH2L
RXRA
GFI1B
KLF5
ATRX
JUND
TBP
TFAP2C
GFI1
RNF2
POLR3GL
RBBP5
TAF7L
RAD23B
ZBTB17
BHLHE40
NANOG
SMC1A
RUNX2
IRF4
SOX2
MEN1
ETV6
CEBPB
BRD4
CHD8
STAT6
POLR2AphosphoS2
CBX3
MAPK8
GATA2
STAT5A
NELFE
TGIF2
KLF4
RAG1
TP53
SMAD2/3
FGFR1
MZF1
JARID2
ZMIZ1
NELFA
WDR5
KAT2B
PRDM16
MAZ
NELFB
E2F4
POLR2B
E2F1
RAD21
NOTCH1
RBPJL
TFAP2A
VDR
GTF2E2
ETS1
DNMT3A
BACH2
NEUROD1
KMT2C
CBX8
STAT1
MED1
SP1
SUPT5H
OTX2
CHD4
SETDB1
PHC1
SOX10
NCOR2
HDAC3
TAL1
KDM5C
MLLT3
CHRM2
FOS
NR6A1
BATF
RARA
SMAD3
CDK9
NKX6-1
FLI1
IKZF2
MED12
NR1D1
BCL6
TBX21
AUTS2
HOXB4
HNF1B
ESR1
SPNS1
TBX19
PR
RFX3
RCOR1
ARNTL
CEBPA
HOXC9
HDAC1
AR
SMARCA4
NCAPD3
E2F3
FOXA1
SRF
TGIF1
NR4A1
CREBBP
RFX6
THRB
CTNNB1
SOX9
KDM6B
CBX7
NFYA
JUN
MEF2D
FOXO1
POLR3D
RFX1
SRC
GATA6
BIRA
TCF7
KDM6A
POU2F1
RUVBL1
MAFK
TBX5
NSL1
IRF8
FOSB
HNF4A
ARID3A
ELF1
PAX5
KDM4B
SMAD1
HSF1
EGR1
TCF4
MAF
KLF1
RBPJ
MYOG
NCOA2
NEUROD2
AICDA
EZH1
RELA
MSL2
LMO2
STAG2
ESRRB
NFE2L2
ZKSCAN1
